# Supplementary material for: Upregulation of Peridinin-Chlorophyll A-Binding Protein in a Toxic Strain of Prorocentrum hoffmannianum under Normal and Phosphate-Depleted Conditions
Source: Int J Mol Sci. 2023 Jan 15;24(2):1735. doi: 10.3390/ijms24021735 (PMC9864435; doi:10.3390/ijms24021735)
Supplement: Supplementary file 1 [file ijms-24-01735-s001.zip]

Archive with 1 entries (1 files):
- ijms-2144201-supplementary.pdf
